# Supplementary material for: Destructive effects of UVC radiation on Drosophila melanogaster: Mortality, fertility, mutations, and molecular mechanisms
Source: PLoS One. 2024 May 22;19(5):e0303115. doi: 10.1371/journal.pone.0303115 (PMC11111075; doi:10.1371/journal.pone.0303115)
Supplement: S1 Raw data — (XLSX) [file pone.0303115.s001.xlsx]

## Sheet: Mn_SOD
Well	Well Position	Omit	Sample Name	Target Name	Task	Reporter	Quencher	Quantity	Quantity Mean	Quantity SD	RQ	RQ Min	RQ Max	CT	Ct Mean	Ct SD	Delta Ct	Delta Ct Mean	Delta Ct SD	Delta Ct SE	Delta Delta Ct	Automatic Ct Threshold	Ct Threshold	Automatic Baseline	Baseline Start	Baseline End	Amp Status	Comments	Cq Conf	Tm1	Tm2	Tm3	Tm4
1	E1	FALSE	UVC1_A	Mn_SOD	UNKNOWN	SYBR	None				0.837861	0.638707	1.09911	21.1035	21.0477	0.0788503		4.00604	0.128698	0.0910035	0.255218	TRUE	0.192665	TRUE	3	17	Amp			83.6165
2	E2	FALSE	UVC1_A	Mn_SOD	UNKNOWN	SYBR	None				0.837861	0.638707	1.09911	20.992	21.0477	0.0788503		4.00604	0.128698	0.0910035	0.255218	TRUE	0.192665	TRUE	3	16	Amp			83.6165
3	F1	FALSE	UVC1_B	Mn_SOD	UNKNOWN	SYBR	None				1.24432	1.05901	1.46204	21.2665	21.2235	0.0607454		3.43547	0.0764618	0.0540667	-0.315352	TRUE	0.192665	TRUE	3	17	Amp			83.4641
4	F2	FALSE	UVC1_B	Mn_SOD	UNKNOWN	SYBR	None				1.24432	1.05901	1.46204	21.1806	21.2235	0.0607454		3.43547	0.0764618	0.0540667	-0.315352	TRUE	0.192665	TRUE	3	15	Amp			83.4641
5	G1	FALSE	UVC1_C	Mn_SOD	UNKNOWN	SYBR	None				0.680151	0.442762	1.04482	20.9886	20.9254	0.0892731		4.3069	0.203562	0.14394	0.556073	TRUE	0.192665	TRUE	3	15	Amp			83.6165
6	G2	FALSE	UVC1_C	Mn_SOD	UNKNOWN	SYBR	None				0.680151	0.442762	1.04482	20.8623	20.9254	0.0892731		4.3069	0.203562	0.14394	0.556073	TRUE	0.192665	TRUE	3	15	Amp			83.4641
7	H1	FALSE	UVC2_A	Mn_SOD	UNKNOWN	SYBR	None				0.434332	0.172459	1.09385	22.2783	21.9687	0.437875		4.95396	0.437987	0.309704	1.20313	TRUE	0.192665	TRUE	3	18	Amp			83.4641
8	H2	FALSE	UVC2_A	Mn_SOD	UNKNOWN	SYBR	None				0.434332	0.172459	1.09385	21.6591	21.9687	0.437875		4.95396	0.437987	0.309704	1.20313	TRUE	0.192665	TRUE	3	15	Amp			83.6165
9	E3	FALSE	UVC2_B	Mn_SOD	UNKNOWN	SYBR	None				0.73155	0.632992	0.845452	21.336	21.2982	0.0534773		4.2018	0.0686187	0.0485207	0.450973	TRUE	0.192665	TRUE	3	16	Amp			83.4641
10	E4	FALSE	UVC2_B	Mn_SOD	UNKNOWN	SYBR	None				0.73155	0.632992	0.845452	21.2604	21.2982	0.0534773		4.2018	0.0686187	0.0485207	0.450973	TRUE	0.192665	TRUE	3	16	Amp			83.4641
11	F3	FALSE	UVC2_C	Mn_SOD	UNKNOWN	SYBR	None				0.687288	0.578503	0.81653	20.8215	20.8784	0.0804809		4.29184	0.0817075	0.057776	0.541013	TRUE	0.192665	TRUE	3	16	Amp			83.4641
12	F4	FALSE	UVC2_C	Mn_SOD	UNKNOWN	SYBR	None				0.687288	0.578503	0.81653	20.9353	20.8784	0.0804809		4.29184	0.0817075	0.057776	0.541013	TRUE	0.192665	TRUE	3	16	Amp			83.4641
13	G3	FALSE	UVC3_A	Mn_SOD	UNKNOWN	SYBR	None				1.25693	1.08255	1.4594	20.6141	20.6233	0.0128936		3.42092	0.0708236	0.0500799	-0.329904	TRUE	0.192665	TRUE	3	15	Amp			83.4641
14	G4	FALSE	UVC3_A	Mn_SOD	UNKNOWN	SYBR	None				1.25693	1.08255	1.4594	20.6324	20.6233	0.0128936		3.42092	0.0708236	0.0500799	-0.329904	TRUE	0.192665	TRUE	3	15	Amp			83.4641
15	H3	FALSE	UVC3_B	Mn_SOD	UNKNOWN	SYBR	None				0.997265	0.735957	1.35135	20.6818	20.7569	0.106203		3.75478	0.14408	0.10188	0.00395107	TRUE	0.192665	TRUE	3	15	Amp			83.4641
16	H4	FALSE	UVC3_B	Mn_SOD	UNKNOWN	SYBR	None				0.997265	0.735957	1.35135	20.832	20.7569	0.106203		3.75478	0.14408	0.10188	0.00395107	TRUE	0.192665	TRUE	3	15	Amp			83.4641
17	E5	FALSE	UVC3_C	Mn_SOD	UNKNOWN	SYBR	None				1.07867	0.802536	1.44982	20.7359	20.8278	0.12992		3.64157	0.140223	0.0991528	-0.109258	TRUE	0.192665	TRUE	3	14	Amp			83.6165
18	E6	FALSE	UVC3_C	Mn_SOD	UNKNOWN	SYBR	None				1.07867	0.802536	1.44982	20.9196	20.8278	0.12992		3.64157	0.140223	0.0991528	-0.109258	TRUE	0.192665	TRUE	3	15	Amp			83.6165
19	F5	FALSE	C_A	Mn_SOD	UNKNOWN	SYBR	None				0.928912	0.753197	1.14562	20.6319	20.5935	0.0543189		3.85721	0.0994318	0.0703089	0.106386	TRUE	0.192665	TRUE	3	16	Amp			83.6165
20	F6	FALSE	C_A	Mn_SOD	UNKNOWN	SYBR	None				0.928912	0.753197	1.14562	20.5551	20.5935	0.0543189		3.85721	0.0994318	0.0703089	0.106386	TRUE	0.192665	TRUE	3	16	Amp			83.7688
21	G5	FALSE	C_B	Mn_SOD	UNKNOWN	SYBR	None				0.564236	0.518237	0.614319	20.9932	21.0207	0.0389356		4.57645	0.0403257	0.0285146	0.825628	TRUE	0.192665	TRUE	3	16	Amp			83.6165
22	G6	FALSE	C_B	Mn_SOD	UNKNOWN	SYBR	None				0.564236	0.518237	0.614319	21.0482	21.0207	0.0389356		4.57645	0.0403257	0.0285146	0.825628	TRUE	0.192665	TRUE	3	15	Amp			83.7688
23	H5	FALSE	C_C	Mn_SOD	UNKNOWN	SYBR	None				1	0.931839	1.07315	20.8741	20.8973	0.0328638		3.75083	0.0334754	0.0236707	0	TRUE	0.192665	TRUE	3	15	Amp			83.7688
24	H6	FALSE	C_C	Mn_SOD	UNKNOWN	SYBR	None				1	0.931839	1.07315	20.9206	20.8973	0.0328638		3.75083	0.0334754	0.0236707	0	TRUE	0.192665	TRUE	3	16	Amp			83.7688
25	F7	FALSE	NTC	Mn_SOD	NTC	SYBR	None							Undetermined								TRUE	0.129839	TRUE	3	39	No Amp			N	N	Y	N	60.0014
26	F8	FALSE	NTC	Mn_SOD	NTC	SYBR	None							Undetermined								TRUE	0.129839	TRUE	3	39	No Amp			N	N	Y	N	60.0014

## Sheet: RpS20
Well	Well Position	Omit	Sample Name	Target Name	Task	Reporter	Quencher	Quantity	Quantity Mean	Quantity SD	RQ	RQ Min	RQ Max	CT	Ct Mean	Ct SD	Delta Ct	Delta Ct Mean	Delta Ct SD	Delta Ct SE	Delta Delta Ct	Automatic Ct Threshold	Ct Threshold	Automatic Baseline	Baseline Start	Baseline End	Amp Status	Comments	Cq Conf	Tm1	Tm2	Tm3	Tm4
1	A1	FALSE	UVC1_A	RpS20	UNKNOWN	SYBR	None							17.223	17.1916	0.044356						TRUE	0.158939	TRUE	3	13	Amp			87.5928
2	A2	FALSE	UVC1_A	RpS20	UNKNOWN	SYBR	None							17.1602	17.1916	0.044356						TRUE	0.158939	TRUE	3	12	Amp			87.5928
3	B1	FALSE	UVC1_B	RpS20	UNKNOWN	SYBR	None							17.8211	17.7848	0.0513746						TRUE	0.158939	TRUE	3	13	Amp			87.4404
4	B2	FALSE	UVC1_B	RpS20	UNKNOWN	SYBR	None							17.7484	17.7848	0.0513746						TRUE	0.158939	TRUE	3	13	Amp			87.4404
5	C1	FALSE	UVC1_C	RpS20	UNKNOWN	SYBR	None							16.601	16.6373	0.0514272						TRUE	0.158939	TRUE	3	11	Amp			87.2879
6	C2	FALSE	UVC1_C	RpS20	UNKNOWN	SYBR	None							16.6737	16.6373	0.0514272						TRUE	0.158939	TRUE	3	12	Amp			87.2879
7	D1	FALSE	UVC2_A	RpS20	UNKNOWN	SYBR	None							17.1928	17.0825	0.156036						TRUE	0.158939	TRUE	3	12	Amp			87.2879
8	D2	FALSE	UVC2_A	RpS20	UNKNOWN	SYBR	None							16.9722	17.0825	0.156036						TRUE	0.158939	TRUE	3	12	Amp			87.2879
9	A3	FALSE	UVC2_B	RpS20	UNKNOWN	SYBR	None							17.1661	17.1782	0.0172391						TRUE	0.158939	TRUE	3	13	Amp			87.4404
10	A4	FALSE	UVC2_B	RpS20	UNKNOWN	SYBR	None							17.1904	17.1782	0.0172391						TRUE	0.158939	TRUE	3	12	Amp			87.4404
11	B3	FALSE	UVC2_C	RpS20	UNKNOWN	SYBR	None							16.8301	16.7126	0.166162						TRUE	0.158939	TRUE	3	12	Amp			87.4404
12	B4	FALSE	UVC2_C	RpS20	UNKNOWN	SYBR	None							16.5951	16.7126	0.166162						TRUE	0.158939	TRUE	3	12	Amp			87.4404
13	C3	FALSE	UVC3_A	RpS20	UNKNOWN	SYBR	None							17.3439	17.2195	0.175846						TRUE	0.158939	TRUE	3	12	Amp			87.1355
14	C4	FALSE	UVC3_A	RpS20	UNKNOWN	SYBR	None							17.0952	17.2195	0.175846						TRUE	0.158939	TRUE	3	12	Amp			87.1355
15	D3	FALSE	UVC3_B	RpS20	UNKNOWN	SYBR	None							17.0283	16.98	0.0683211						TRUE	0.158939	TRUE	3	12	Amp			87.1355
16	D4	FALSE	UVC3_B	RpS20	UNKNOWN	SYBR	None							16.9317	16.98	0.0683211						TRUE	0.158939	TRUE	3	12	Amp			87.1355
17	A5	FALSE	UVC3_C	RpS20	UNKNOWN	SYBR	None							17.383	17.3441	0.0550863						TRUE	0.158939	TRUE	3	13	Amp			87.4404
18	A6	FALSE	UVC3_C	RpS20	UNKNOWN	SYBR	None							17.3051	17.3441	0.0550863						TRUE	0.158939	TRUE	3	13	Amp			87.4404
19	B5	FALSE	C_A	RpS20	UNKNOWN	SYBR	None							17.6195	17.5897	0.0421226						TRUE	0.158939	TRUE	3	12	Amp			87.4404
20	B6	FALSE	C_A	RpS20	UNKNOWN	SYBR	None							17.5599	17.5897	0.0421226						TRUE	0.158939	TRUE	3	12	Amp			87.4404
21	C5	FALSE	C_B	RpS20	UNKNOWN	SYBR	None							17.8014	17.7626	0.0548449						TRUE	0.158939	TRUE	3	10	Amp			87.2879
22	C6	FALSE	C_B	RpS20	UNKNOWN	SYBR	None							17.7238	17.7626	0.0548449						TRUE	0.158939	TRUE	3	11	Amp			87.2879
23	D5	FALSE	C_C	RpS20	UNKNOWN	SYBR	None							17.0355	17.0972	0.0873714						TRUE	0.158939	TRUE	3	12	Amp			87.2879
24	D6	FALSE	C_C	RpS20	UNKNOWN	SYBR	None							17.159	17.0972	0.0873714						TRUE	0.158939	TRUE	3	12	Amp			87.2879
25	A7	FALSE	NTC	RpS20	NTC	SYBR	None							Undetermined								TRUE	0.206503	TRUE	3	39	No Amp			N	N	Y	N	64.5329
26	A8	FALSE	NTC	RpS20	NTC	SYBR	None							Undetermined								TRUE	0.206503	TRUE	3	39	No Amp			N	N	Y	N	64.5329
