# Supplementary material for: Destructive effects of UVC radiation on Drosophila melanogaster: Mortality, fertility, mutations, and molecular mechanisms
Source: PLoS One. 2024 May 22;19(5):e0303115. doi: 10.1371/journal.pone.0303115 (PMC11111075; doi:10.1371/journal.pone.0303115)
Supplement: S2 Raw data — (XLSX) [file pone.0303115.s002.xlsx]

## Sheet: Cu_Zn_SOD
Well	Well Position	Omit	Sample Name	Target Name	Task	Reporter	Quencher	Quantity	Quantity Mean	Quantity SD	RQ	RQ Min	RQ Max	CT	Ct Mean	Ct SD	Delta Ct	Delta Ct Mean	Delta Ct SD	Delta Ct SE	Delta Delta Ct	Automatic Ct Threshold	Ct Threshold	Automatic Baseline	Baseline Start	Baseline End	Amp Status	Comments	Cq Conf	Tm1	Tm2	Tm3	Tm4
1	A7	FALSE	UVC1_A	Cu_Zn_SOD	UNKNOWN	SYBR	None				1.02475	0.82603	1.27129	19.1565	19.1493	0.0101921		2.10762	0.102224	0.0722834	-0.0352774	TRUE	0.166591	TRUE	3	13	Amp			80.417
2	A8	FALSE	UVC1_A	Cu_Zn_SOD	UNKNOWN	SYBR	None				1.02475	0.82603	1.27129	19.1421	19.1493	0.0101921		2.10762	0.102224	0.0722834	-0.0352774	TRUE	0.166591	TRUE	3	15	Amp			80.417
3	B7	FALSE	UVC1_B	Cu_Zn_SOD	UNKNOWN	SYBR	None				1.11654	1.00028	1.24631	19.7552	19.7719	0.0237088		1.98387	0.0521393	0.0368681	-0.15903	TRUE	0.166591	TRUE	3	15	Amp			80.2646
4	B8	FALSE	UVC1_B	Cu_Zn_SOD	UNKNOWN	SYBR	None				1.11654	1.00028	1.24631	19.7887	19.7719	0.0237088		1.98387	0.0521393	0.0368681	-0.15903	TRUE	0.166591	TRUE	3	15	Amp			80.2646
5	C7	FALSE	UVC1_C	Cu_Zn_SOD	UNKNOWN	SYBR	None				0.991112	0.660671	1.48683	18.7324	18.7743	0.0593198		2.15578	0.192319	0.13599	0.0128794	TRUE	0.166591	TRUE	3	15	Amp			80.2646
6	C8	FALSE	UVC1_C	Cu_Zn_SOD	UNKNOWN	SYBR	None				0.991112	0.660671	1.48683	18.8163	18.7743	0.0593198		2.15578	0.192319	0.13599	0.0128794	TRUE	0.166591	TRUE	3	14	Amp			80.2646
7	D7	FALSE	UVC2_A	Cu_Zn_SOD	UNKNOWN	SYBR	None				0.970372	0.949512	0.99169	19.199	19.201	0.00289835		2.18629	0.0103047	0.0072865	0.0433903	TRUE	0.166591	TRUE	3	13	Amp			80.1123
8	D8	FALSE	UVC2_A	Cu_Zn_SOD	UNKNOWN	SYBR	None				0.970372	0.949512	0.99169	19.2031	19.201	0.00289835		2.18629	0.0103047	0.0072865	0.0433903	TRUE	0.166591	TRUE	3	14	Amp			80.1123
9	A9	FALSE	UVC2_B	Cu_Zn_SOD	UNKNOWN	SYBR	None				0.897516	0.807853	0.997131	19.4132	19.3953	0.0253421		2.29889	0.0499091	0.0352911	0.15599	TRUE	0.166591	TRUE	3	14	Amp			80.1123
10	A10	FALSE	UVC2_B	Cu_Zn_SOD	UNKNOWN	SYBR	None				0.897516	0.807853	0.997131	19.3774	19.3953	0.0253421		2.29889	0.0499091	0.0352911	0.15599	TRUE	0.166591	TRUE	3	14	Amp			80.1123
11	B9	FALSE	UVC2_C	Cu_Zn_SOD	UNKNOWN	SYBR	None				0.929868	0.895366	0.9657	18.8422	18.8344	0.0110688		2.2478	0.0179293	0.0126779	0.104902	TRUE	0.166591	TRUE	3	14	Amp			80.1123
12	B10	FALSE	UVC2_C	Cu_Zn_SOD	UNKNOWN	SYBR	None				0.929868	0.895366	0.9657	18.8265	18.8344	0.0110688		2.2478	0.0179293	0.0126779	0.104902	TRUE	0.166591	TRUE	3	14	Amp			80.1123
13	C9	FALSE	UVC3_A	Cu_Zn_SOD	UNKNOWN	SYBR	None				1.22798	0.98436	1.53189	18.9935	19.0489	0.0783945		1.84661	0.104859	0.0741466	-0.296286	TRUE	0.166591	TRUE	3	14	Amp			79.9599
14	C10	FALSE	UVC3_A	Cu_Zn_SOD	UNKNOWN	SYBR	None				1.22798	0.98436	1.53189	19.1044	19.0489	0.0783945		1.84661	0.104859	0.0741466	-0.296286	TRUE	0.166591	TRUE	3	14	Amp			79.9599
15	D9	FALSE	UVC3_B	Cu_Zn_SOD	UNKNOWN	SYBR	None				1.2077	0.946587	1.54085	18.8288	18.8727	0.0621669		1.87063	0.115519	0.0816845	-0.272267	TRUE	0.166591	TRUE	3	13	Amp			79.9599
16	D10	FALSE	UVC3_B	Cu_Zn_SOD	UNKNOWN	SYBR	None				1.2077	0.946587	1.54085	18.9167	18.8727	0.0621669		1.87063	0.115519	0.0816845	-0.272267	TRUE	0.166591	TRUE	3	14	Amp			79.9599
17	A11	FALSE	UVC3_C	Cu_Zn_SOD	UNKNOWN	SYBR	None				1.05748	0.788909	1.41747	19.3393	19.2485	0.128526		2.06227	0.138932	0.0982399	-0.0806236	TRUE	0.166591	TRUE	3	15	Amp			80.417
18	A12	FALSE	UVC3_C	Cu_Zn_SOD	UNKNOWN	SYBR	None				1.05748	0.788909	1.41747	19.1576	19.2485	0.128526		2.06227	0.138932	0.0982399	-0.0806236	TRUE	0.166591	TRUE	3	15	Amp			80.2646
19	B11	FALSE	C_A	Cu_Zn_SOD	UNKNOWN	SYBR	None				0.918303	0.768777	1.09691	18.6308	18.5516	0.111968		2.26586	0.0842759	0.059592	0.122958	TRUE	0.166591	TRUE	3	14	Amp			80.2646
20	B12	FALSE	C_A	Cu_Zn_SOD	UNKNOWN	SYBR	None				0.918303	0.768777	1.09691	18.4724	18.5516	0.111968		2.26586	0.0842759	0.059592	0.122958	TRUE	0.166591	TRUE	3	15	Amp			80.2646
21	C11	FALSE	C_B	Cu_Zn_SOD	UNKNOWN	SYBR	None				0.88994	0.638014	1.24134	18.8667	18.7554	0.157458		2.31112	0.157807	0.111587	0.168221	TRUE	0.166591	TRUE	3	14	Amp			80.1123
22	C12	FALSE	C_B	Cu_Zn_SOD	UNKNOWN	SYBR	None				0.88994	0.638014	1.24134	18.644	18.7554	0.157458		2.31112	0.157807	0.111587	0.168221	TRUE	0.166591	TRUE	3	13	Amp			80.1123
23	D11	FALSE	C_C	Cu_Zn_SOD	UNKNOWN	SYBR	None				1	0.754673	1.32508	18.3933	18.3175	0.107197		2.1429	0.133471	0.0943782	0	TRUE	0.166591	TRUE	3	15	Amp			80.1123
24	D12	FALSE	C_C	Cu_Zn_SOD	UNKNOWN	SYBR	None				1	0.754673	1.32508	18.2417	18.3175	0.107197		2.1429	0.133471	0.0943782	0	TRUE	0.166591	TRUE	3	14	Amp			80.1123
25	E7	FALSE	NTC	Cu_Zn_SOD	NTC	SYBR	None							Undetermined								TRUE	0.116776	TRUE	3	39	No Amp			N	N	Y	N	60.1525
26	E8	FALSE	NTC	Cu_Zn_SOD	NTC	SYBR	None							Undetermined								TRUE	0.116776	TRUE	3	39	No Amp			N	N	Y	N	64.835

## Sheet: RpS20
Well	Well Position	Omit	Sample Name	Target Name	Task	Reporter	Quencher	Quantity	Quantity Mean	Quantity SD	RQ	RQ Min	RQ Max	CT	Ct Mean	Ct SD	Delta Ct	Delta Ct Mean	Delta Ct SD	Delta Ct SE	Delta Delta Ct	Automatic Ct Threshold	Ct Threshold	Automatic Baseline	Baseline Start	Baseline End	Amp Status	Comments	Cq Conf	Tm1	Tm2	Tm3	Tm4
1	A1	FALSE	UVC1_A	RpS20	UNKNOWN	SYBR	None							17.223	17.1916	0.044356						TRUE	0.158939	TRUE	3	13	Amp			87.5928
2	A2	FALSE	UVC1_A	RpS20	UNKNOWN	SYBR	None							17.1602	17.1916	0.044356						TRUE	0.158939	TRUE	3	12	Amp			87.5928
3	B1	FALSE	UVC1_B	RpS20	UNKNOWN	SYBR	None							17.8211	17.7848	0.0513746						TRUE	0.158939	TRUE	3	13	Amp			87.4404
4	B2	FALSE	UVC1_B	RpS20	UNKNOWN	SYBR	None							17.7484	17.7848	0.0513746						TRUE	0.158939	TRUE	3	13	Amp			87.4404
5	C1	FALSE	UVC1_C	RpS20	UNKNOWN	SYBR	None							16.601	16.6373	0.0514272						TRUE	0.158939	TRUE	3	11	Amp			87.2879
6	C2	FALSE	UVC1_C	RpS20	UNKNOWN	SYBR	None							16.6737	16.6373	0.0514272						TRUE	0.158939	TRUE	3	12	Amp			87.2879
7	D1	FALSE	UVC2_A	RpS20	UNKNOWN	SYBR	None							17.1928	17.0825	0.156036						TRUE	0.158939	TRUE	3	12	Amp			87.2879
8	D2	FALSE	UVC2_A	RpS20	UNKNOWN	SYBR	None							16.9722	17.0825	0.156036						TRUE	0.158939	TRUE	3	12	Amp			87.2879
9	A3	FALSE	UVC2_B	RpS20	UNKNOWN	SYBR	None							17.1661	17.1782	0.0172391						TRUE	0.158939	TRUE	3	13	Amp			87.4404
10	A4	FALSE	UVC2_B	RpS20	UNKNOWN	SYBR	None							17.1904	17.1782	0.0172391						TRUE	0.158939	TRUE	3	12	Amp			87.4404
11	B3	FALSE	UVC2_C	RpS20	UNKNOWN	SYBR	None							16.8301	16.7126	0.166162						TRUE	0.158939	TRUE	3	12	Amp			87.4404
12	B4	FALSE	UVC2_C	RpS20	UNKNOWN	SYBR	None							16.5951	16.7126	0.166162						TRUE	0.158939	TRUE	3	12	Amp			87.4404
13	C3	FALSE	UVC3_A	RpS20	UNKNOWN	SYBR	None							17.3439	17.2195	0.175846						TRUE	0.158939	TRUE	3	12	Amp			87.1355
14	C4	FALSE	UVC3_A	RpS20	UNKNOWN	SYBR	None							17.0952	17.2195	0.175846						TRUE	0.158939	TRUE	3	12	Amp			87.1355
15	D3	FALSE	UVC3_B	RpS20	UNKNOWN	SYBR	None							17.0283	16.98	0.0683211						TRUE	0.158939	TRUE	3	12	Amp			87.1355
16	D4	FALSE	UVC3_B	RpS20	UNKNOWN	SYBR	None							16.9317	16.98	0.0683211						TRUE	0.158939	TRUE	3	12	Amp			87.1355
17	A5	FALSE	UVC3_C	RpS20	UNKNOWN	SYBR	None							17.383	17.3441	0.0550863						TRUE	0.158939	TRUE	3	13	Amp			87.4404
18	A6	FALSE	UVC3_C	RpS20	UNKNOWN	SYBR	None							17.3051	17.3441	0.0550863						TRUE	0.158939	TRUE	3	13	Amp			87.4404
19	B5	FALSE	C_A	RpS20	UNKNOWN	SYBR	None							17.6195	17.5897	0.0421226						TRUE	0.158939	TRUE	3	12	Amp			87.4404
20	B6	FALSE	C_A	RpS20	UNKNOWN	SYBR	None							17.5599	17.5897	0.0421226						TRUE	0.158939	TRUE	3	12	Amp			87.4404
21	C5	FALSE	C_B	RpS20	UNKNOWN	SYBR	None							17.8014	17.7626	0.0548449						TRUE	0.158939	TRUE	3	10	Amp			87.2879
22	C6	FALSE	C_B	RpS20	UNKNOWN	SYBR	None							17.7238	17.7626	0.0548449						TRUE	0.158939	TRUE	3	11	Amp			87.2879
23	D5	FALSE	C_C	RpS20	UNKNOWN	SYBR	None							17.0355	17.0972	0.0873714						TRUE	0.158939	TRUE	3	12	Amp			87.2879
24	D6	FALSE	C_C	RpS20	UNKNOWN	SYBR	None							17.159	17.0972	0.0873714						TRUE	0.158939	TRUE	3	12	Amp			87.2879
25	A7	FALSE	NTC	RpS20	NTC	SYBR	None							Undetermined								TRUE	0.206503	TRUE	3	39	No Amp			N	N	Y	N	64.5329
26	A8	FALSE	NTC	RpS20	NTC	SYBR	None							Undetermined								TRUE	0.206503	TRUE	3	39	No Amp			N	N	Y	N	64.5329
