# Supplementary material for: Destructive effects of UVC radiation on Drosophila melanogaster: Mortality, fertility, mutations, and molecular mechanisms
Source: PLoS One. 2024 May 22;19(5):e0303115. doi: 10.1371/journal.pone.0303115 (PMC11111075; doi:10.1371/journal.pone.0303115)
Supplement: S3 Raw data — (XLSX) [file pone.0303115.s003.xlsx]

## Sheet: MTH
Well	Well Position	Omit	Sample Name	Target Name	Task	Reporter	Quencher	Quantity	Quantity Mean	Quantity SD	RQ	RQ Min	RQ Max	CT	Ct Mean	Ct SD	Delta Ct	Delta Ct Mean	Delta Ct SD	Delta Ct SE	Delta Delta Ct	Automatic Ct Threshold	Ct Threshold	Automatic Baseline	Baseline Start	Baseline End	Amp Status	Comments	Cq Conf	Tm1	Tm2	Tm3	Tm4
1	E7	FALSE	UVC1_A	MTH	UNKNOWN	SYBR	None				1.06693	0.827618	1.37543	24.9363	24.8571	0.111972		7.66549	0.120437	0.085162	-0.0934591	TRUE	0.159865	TRUE	3	20	Amp			79.9708
2	E8	FALSE	UVC1_A	MTH	UNKNOWN	SYBR	None				1.06693	0.827618	1.37543	24.7779	24.8571	0.111972		7.66549	0.120437	0.085162	-0.0934591	TRUE	0.159865	TRUE	3	18	Amp			79.9708
3	F7	FALSE	UVC1_B	MTH	UNKNOWN	SYBR	None				1.75026	1.53027	2.00188	24.7628	24.7361	0.0376516		6.95138	0.0636946	0.0450389	-0.80757	TRUE	0.159865	TRUE	3	19	Amp			79.9708
4	F8	FALSE	UVC1_B	MTH	UNKNOWN	SYBR	None				1.75026	1.53027	2.00188	24.7095	24.7361	0.0376516		6.95138	0.0636946	0.0450389	-0.80757	TRUE	0.159865	TRUE	3	20	Amp			79.9708
5	G7	FALSE	UVC1_C	MTH	UNKNOWN	SYBR	None				0.881509	0.740553	1.0493	24.624	24.5782	0.0646661		7.9409	0.0826224	0.0584229	0.181952	TRUE	0.159865	TRUE	3	20	Amp			79.9708
6	G8	FALSE	UVC1_C	MTH	UNKNOWN	SYBR	None				0.881509	0.740553	1.0493	24.5325	24.5782	0.0646661		7.9409	0.0826224	0.0584229	0.181952	TRUE	0.159865	TRUE	3	20	Amp			79.9708
7	H7	FALSE	UVC2_A	MTH	UNKNOWN	SYBR	None				0.680987	0.465117	0.997047	25.3312	25.3958	0.0913056		8.31324	0.180787	0.127836	0.5543	TRUE	0.159865	TRUE	3	20	Amp			79.9708
8	H8	FALSE	UVC2_A	MTH	UNKNOWN	SYBR	None				0.680987	0.465117	0.997047	25.4603	25.3958	0.0913056		8.31324	0.180787	0.127836	0.5543	TRUE	0.159865	TRUE	3	20	Amp			79.9708
9	E9	FALSE	UVC2_B	MTH	UNKNOWN	SYBR	None				0.93366	0.747568	1.16608	24.9627	25.0362	0.103987		7.85798	0.105407	0.0745338	0.0990305	TRUE	0.159865	TRUE	3	19	Amp			79.8184
10	E10	FALSE	UVC2_B	MTH	UNKNOWN	SYBR	None				0.93366	0.747568	1.16608	25.1098	25.0362	0.103987		7.85798	0.105407	0.0745338	0.0990305	TRUE	0.159865	TRUE	3	20	Amp			79.8184
11	F9	FALSE	UVC2_C	MTH	UNKNOWN	SYBR	None				0.90973	0.639876	1.29339	24.5973	24.608	0.0151944		7.89543	0.166856	0.117985	0.136489	TRUE	0.159865	TRUE	3	20	Amp			79.8184
12	F10	FALSE	UVC2_C	MTH	UNKNOWN	SYBR	None				0.90973	0.639876	1.29339	24.6188	24.608	0.0151944		7.89543	0.166856	0.117985	0.136489	TRUE	0.159865	TRUE	3	20	Amp			79.8184
13	G9	FALSE	UVC3_A	MTH	UNKNOWN	SYBR	None				1.12465	0.767576	1.64782	24.8397	24.809	0.043451		7.58947	0.181135	0.128082	-0.169472	TRUE	0.159865	TRUE	3	20	Amp			79.9708
14	G10	FALSE	UVC3_A	MTH	UNKNOWN	SYBR	None				1.12465	0.767576	1.64782	24.7783	24.809	0.043451		7.58947	0.181135	0.128082	-0.169472	TRUE	0.159865	TRUE	3	20	Amp			79.8184
15	H9	FALSE	UVC3_B	MTH	UNKNOWN	SYBR	None				0.95897	0.816875	1.12578	24.823	24.7994	0.0333992		7.81939	0.0760478	0.0537739	0.060442	TRUE	0.159865	TRUE	3	20	Amp			79.9708
16	H10	FALSE	UVC3_B	MTH	UNKNOWN	SYBR	None				0.95897	0.816875	1.12578	24.7757	24.7994	0.0333992		7.81939	0.0760478	0.0537739	0.060442	TRUE	0.159865	TRUE	3	19	Amp			79.9708
17	E11	FALSE	UVC3_C	MTH	UNKNOWN	SYBR	None				1.06347	0.782699	1.44495	24.9191	25.0143	0.134517		7.67017	0.145359	0.102784	-0.0887747	TRUE	0.159865	TRUE	3	18	Amp			79.9708
18	E12	FALSE	UVC3_C	MTH	UNKNOWN	SYBR	None				1.06347	0.782699	1.44495	25.1094	25.0143	0.134517		7.67017	0.145359	0.102784	-0.0887747	TRUE	0.159865	TRUE	3	20	Amp			79.9708
19	F11	FALSE	C_A	MTH	UNKNOWN	SYBR	None				1.16488	0.890517	1.52378	24.3757	24.2969	0.111374		7.53876	0.127356	0.0900541	-0.220186	TRUE	0.159865	TRUE	3	19	Amp			79.9708
20	F12	FALSE	C_A	MTH	UNKNOWN	SYBR	None				1.16488	0.890517	1.52378	24.2182	24.2969	0.111374		7.53876	0.127356	0.0900541	-0.220186	TRUE	0.159865	TRUE	3	19	Amp			79.9708
21	G11	FALSE	C_B	MTH	UNKNOWN	SYBR	None				0.641146	0.501328	0.81996	24.7437	24.7104	0.0937885		8.40022	0.11665	0.082484	0.641274	TRUE	0.159865	TRUE	3	20	Amp			79.8184
22	G12	FALSE	C_B	MTH	UNKNOWN	SYBR	None				0.641146	0.501328	0.81996	24.677	24.7104	0.0937885		8.40022	0.11665	0.082484	0.641274	TRUE	0.159865	TRUE	3	20	Amp			79.8184
23	H11	FALSE	C_C	MTH	UNKNOWN	SYBR	None				1	0.811891	1.23169	24.8235	24.7104	0.0461619		7.75894	0.0988164	0.0698738	0	TRUE	0.159865	TRUE	3	19	Amp			79.9708
24	H12	FALSE	C_C	MTH	UNKNOWN	SYBR	None				1	0.811891	1.23169	24.8888	24.8562	0.0461619		7.75894	0.0988164	0.0698738	0	TRUE	0.159865	TRUE	3	19	Amp			79.9708
25	D7	FALSE	NTC	MTH	NTC	SYBR	None							Undetermined								TRUE	0.0830853	TRUE	3	39	No Amp			N	N	Y	N	65.1371
26	D8	FALSE	NTC	MTH	NTC	SYBR	None							Undetermined								TRUE	0.0830853	TRUE	3	39	No Amp			N	N	Y	N	60.1525

## Sheet: RpS20
Well	Well Position	Omit	Sample Name	Target Name	Task	Reporter	Quencher	Quantity	Quantity Mean	Quantity SD	RQ	RQ Min	RQ Max	CT	Ct Mean	Ct SD	Delta Ct	Delta Ct Mean	Delta Ct SD	Delta Ct SE	Delta Delta Ct	Automatic Ct Threshold	Ct Threshold	Automatic Baseline	Baseline Start	Baseline End	Amp Status	Comments	Cq Conf	Tm1	Tm2	Tm3	Tm4
1	A1	FALSE	UVC1_A	RpS20	UNKNOWN	SYBR	None							17.223	17.1916	0.044356						TRUE	0.158939	TRUE	3	13	Amp			87.5928
2	A2	FALSE	UVC1_A	RpS20	UNKNOWN	SYBR	None							17.1602	17.1916	0.044356						TRUE	0.158939	TRUE	3	12	Amp			87.5928
3	B1	FALSE	UVC1_B	RpS20	UNKNOWN	SYBR	None							17.8211	17.7848	0.0513746						TRUE	0.158939	TRUE	3	13	Amp			87.4404
4	B2	FALSE	UVC1_B	RpS20	UNKNOWN	SYBR	None							17.7484	17.7848	0.0513746						TRUE	0.158939	TRUE	3	13	Amp			87.4404
5	C1	FALSE	UVC1_C	RpS20	UNKNOWN	SYBR	None							16.601	16.6373	0.0514272						TRUE	0.158939	TRUE	3	11	Amp			87.2879
6	C2	FALSE	UVC1_C	RpS20	UNKNOWN	SYBR	None							16.6737	16.6373	0.0514272						TRUE	0.158939	TRUE	3	12	Amp			87.2879
7	D1	FALSE	UVC2_A	RpS20	UNKNOWN	SYBR	None							17.1928	17.0825	0.156036						TRUE	0.158939	TRUE	3	12	Amp			87.2879
8	D2	FALSE	UVC2_A	RpS20	UNKNOWN	SYBR	None							16.9722	17.0825	0.156036						TRUE	0.158939	TRUE	3	12	Amp			87.2879
9	A3	FALSE	UVC2_B	RpS20	UNKNOWN	SYBR	None							17.1661	17.1782	0.0172391						TRUE	0.158939	TRUE	3	13	Amp			87.4404
10	A4	FALSE	UVC2_B	RpS20	UNKNOWN	SYBR	None							17.1904	17.1782	0.0172391						TRUE	0.158939	TRUE	3	12	Amp			87.4404
11	B3	FALSE	UVC2_C	RpS20	UNKNOWN	SYBR	None							16.8301	16.7126	0.166162						TRUE	0.158939	TRUE	3	12	Amp			87.4404
12	B4	FALSE	UVC2_C	RpS20	UNKNOWN	SYBR	None							16.5951	16.7126	0.166162						TRUE	0.158939	TRUE	3	12	Amp			87.4404
13	C3	FALSE	UVC3_A	RpS20	UNKNOWN	SYBR	None							17.3439	17.2195	0.175846						TRUE	0.158939	TRUE	3	12	Amp			87.1355
14	C4	FALSE	UVC3_A	RpS20	UNKNOWN	SYBR	None							17.0952	17.2195	0.175846						TRUE	0.158939	TRUE	3	12	Amp			87.1355
15	D3	FALSE	UVC3_B	RpS20	UNKNOWN	SYBR	None							17.0283	16.98	0.0683211						TRUE	0.158939	TRUE	3	12	Amp			87.1355
16	D4	FALSE	UVC3_B	RpS20	UNKNOWN	SYBR	None							16.9317	16.98	0.0683211						TRUE	0.158939	TRUE	3	12	Amp			87.1355
17	A5	FALSE	UVC3_C	RpS20	UNKNOWN	SYBR	None							17.383	17.3441	0.0550863						TRUE	0.158939	TRUE	3	13	Amp			87.4404
18	A6	FALSE	UVC3_C	RpS20	UNKNOWN	SYBR	None							17.3051	17.3441	0.0550863						TRUE	0.158939	TRUE	3	13	Amp			87.4404
19	B5	FALSE	C_A	RpS20	UNKNOWN	SYBR	None							17.6195	17.5897	0.0421226						TRUE	0.158939	TRUE	3	12	Amp			87.4404
20	B6	FALSE	C_A	RpS20	UNKNOWN	SYBR	None							17.5599	17.5897	0.0421226						TRUE	0.158939	TRUE	3	12	Amp			87.4404
21	C5	FALSE	C_B	RpS20	UNKNOWN	SYBR	None							17.8014	17.7626	0.0548449						TRUE	0.158939	TRUE	3	10	Amp			87.2879
22	C6	FALSE	C_B	RpS20	UNKNOWN	SYBR	None							17.7238	17.7626	0.0548449						TRUE	0.158939	TRUE	3	11	Amp			87.2879
23	D5	FALSE	C_C	RpS20	UNKNOWN	SYBR	None							17.0355	17.0972	0.0873714						TRUE	0.158939	TRUE	3	12	Amp			87.2879
24	D6	FALSE	C_C	RpS20	UNKNOWN	SYBR	None							17.159	17.0972	0.0873714						TRUE	0.158939	TRUE	3	12	Amp			87.2879
25	A7	FALSE	NTC	RpS20	NTC	SYBR	None							Undetermined								TRUE	0.206503	TRUE	3	39	No Amp			N	N	Y	N	64.5329
26	A8	FALSE	NTC	RpS20	NTC	SYBR	None							Undetermined								TRUE	0.206503	TRUE	3	39	No Amp			N	N	Y	N	64.5329
